# Supplementary material for: Integrated Early Warning Surveillance: Achilles′ Heel of One Health?
Source: Microorganisms. 2020 Jan 8;8(1):84. doi: 10.3390/microorganisms8010084 (PMC7022449; doi:10.3390/microorganisms8010084)
Supplement: Supplementary file 1 [file microorganisms-08-00084-s001.zip]

Archive with 3 entries (3 files):
- Supplementary_Mat1_QuestionnaireVector.pdf
- Supplementary_Mat2_QuestionnaireHuman.pdf
- Supplementary_Mat3_QuestionnaireAnimal.pdf
